# Supplementary material for: Effects on Maternal Mental Health and Parental Functioning of an Interdisciplinary Intervention to Support Women in Vulnerable Positions Through Pregnancy and Early Motherhood: A Randomized Controlled Trial
Source: Healthcare (Basel). 2025 Jun 24;13(13):1505. doi: 10.3390/healthcare13131505 (PMC12248663; doi:10.3390/healthcare13131505)
Supplement: Supplementary file 1 [file healthcare-13-01505-s001.zip]

Archive with 1 entries (1 files):
- healthcare-3598103-supplementary.docx
